# Supplementary material for: Complex and divergent histories gave rise to genome‐wide divergence patterns amongst European whitefish (Coregonus lavaretus)
Source: J Evol Biol. 2021 Oct 26;34(12):1954–69. doi: 10.1111/jeb.13948 (PMC9251650; doi:10.1111/jeb.13948)
Supplement: Supplementary file 2 — Table S1 [file JEB-34-1954-s001.xlsx]

## Sheet: model 3
Inferred parameters (point estimate and confidence intervals calculated with parametric bootstrapping) of the most likely model for the 6-POP dataset. Ne – effective population size of the Alpine population (ALP), Baltic (BAL), Norwegian (NOR), Scottish from Lomond (LOM), Wales (LTE), English from Red Tarn (RTA), and the ancestral population (ANCSIZE). PRLW = admixture proportion from Scottish to…
Parameter	3A	3B	3C	3D	3E	3F
ALP (Ne)	100 - 100000	100 - 100000	100 - 100000	100 - 100000	100 - 100000	100 - 100000
BAL (Ne)	100 - 100000	100 - 100000	100 - 100000	100 - 100000	100 - 100000	100 - 100000
NOR (Ne)	100 - 100000	100 - 100000	100 - 100000	100 - 100000	100 - 100000	100 - 100000
ANCSIZE (Ne)	1000 - 1000000	1000 - 1000000	1000 - 1000000	1000 - 1000000	1000 - 1000000	1000 - 1000000
TP0				0-9e-1	0-9e-1	0-9e-1
TP1	0-9e-1	0-9e-1		0-9e-1	0-9e-1	0-9e-1
TP2					0-9e-1	0-9e-1
TD3					3000-50000	3000-50000
TD2	3000-50000	3000-50000	3000-50000	3000-50000	TD3 * TP2	TD3 * TP2
TD1	TD2 * TP1	TD2 * TP1		TD2 * TP1	TD2 * TP1	TD2 * TP1
TD0				TD1 * TP0	TD2 * TP0	TD2 * TP0

## Sheet: model 4
Inferred parameters (point estimate and confidence intervals calculated with parametric bootstrapping) of the most likely model for the 6-POP dataset. Ne – effective population size of the Alpine population (ALP), Baltic (BAL), Norwegian (NOR), Scottish from Lomond (LOM), Wales (LTE), English from Red Tarn (RTA), and the ancestral population (ANCSIZE). PRLW = admixture proportion from Scottish to…
Parameter	4A	4B	4C	4D	4E
ALP (Ne)	9000-12000	9000-12000	9000-12000	9000-12000	9000-12000
BAL (Ne)	9000-150000	9000-150000	9000-150000	9000-150000	9000-150000
NOR (Ne)	9000-12000	9000-12000	9000-12000	9000-12000	9000-12000
LOM (Ne)	100 - 100000	100 - 100000	100 - 100000	100 - 100000	100 - 100000
ANCSIZE (Ne)	70000 - 90000	70000 - 90000	70000 - 90000	70000 - 90000	70000 - 90000
PRLB					1e-5 - 1e-1
PRBL				1e-5 - 1e-1	1e-5 - 1e-1
PRAB	1e-5 - 1e-1	1e-5 - 1e-1	1e-5 - 1e-1	1e-5 - 1e-1	1e-5 - 1e-1
PRNB	1e-5 - 1e-1	1e-5 - 1e-1	1e-5 - 1e-1	1e-5 - 1e-1	1e-5 - 1e-1
TPAB	0 - 0.9	0 - 0.9	0 - 0.9	0 - 0.9	0 - 0.9
TPNB	0 - 0.9	0 - 0.9	0 - 0.9	0 - 0.9	0 - 0.9
TPBL				0 - 0.9	0 - 0.9
TP1	0 - 0.9	0 - 0.9	0 - 0.9	0 - 0.9	0 - 0.9
TP2	0 - 0.9	0 - 0.9	0 - 0.9	0 - 0.9	0 - 0.9
TD3	3000 - 50000	3000 - 50000	3000 - 50000	3000 - 50000	3000 - 50000
TD2	TD3 * TP2	TD3 * TP2	TD3 * TP2	TD3 * TP2	TD3 * TP2
TD1	TD2 * TP1	TD2 * TP1	TD2 * TP1	TD2 * TP1	TD2 * TP1
TANB	TD1 * TPNB	TD1 * TPNB	TD1 * TPNB	TD1 * TPNB	TD1 * TPNB
TAAB	TD2 * TPAB	TD2 * TPAB	TD1 * TPAB	TD2 * TPAB	TD2 * TPAB
TABL				TD1 * TPBL	TD1 * TPBL

## Sheet: model 5
Inferred parameters (point estimate and confidence intervals calculated with parametric bootstrapping) of the most likely model for the 6-POP dataset. Ne – effective population size of the Alpine population (ALP), Baltic (BAL), Norwegian (NOR), Scottish from Lomond (LOM), Wales (LTE), English from Red Tarn (RTA), and the ancestral population (ANCSIZE). PRLW = admixture proportion from Scottish to…
Parameter	5A	5B	5C	5D
ALP (Ne)	9000 - 12000	9000 - 12000	9000 - 12000	9000 - 12000
BAL (Ne)	9000 - 150000	9000 - 150000	9000 - 150000	9000 - 150000
NOR (Ne)	9000 - 12000	9000 - 12000	9000 - 12000	9000 - 12000
LOM (Ne)	6000 - 10000	6000 - 10000	6000 - 10000	6000 - 10000
LTE (Ne)	100 - 100000	100 - 100000	100 - 100000	100 - 100000
ANCSIZE (Ne)	70000 - 90000	70000 - 90000	70000 - 90000	70000 - 90000
PRWB				1e-5 - 1e-1
PRBW			1e-5 - 1e-1
PRLB	1e-5 - 1e-1	1e-5 - 1e-1	1e-5 - 1e-1	1e-5 - 1e-1
PRBL	1e-5 - 1e-1	1e-5 - 1e-1	1e-5 - 1e-1	1e-5 - 1e-1
PRAB	1e-5 - 1e-1	1e-5 - 1e-1	1e-5 - 1e-1	1e-5 - 1e-1
PRNB	1e-5 - 1e-1	1e-5 - 1e-1	1e-5 - 1e-1	1e-5 - 1e-1
TPAB	0 - 0.9	0 - 0.9	0 - 0.9	0 - 0.9
TPNB	0 - 0.9	0 - 0.9	0 - 0.9	0 - 0.9
TPBL	0 - 0.9	0 - 0.9	0 - 0.9	0 - 0.9
TPBW			0 - 0.9
TPWB				0 - 0.9
TP0	0 - 0.9	0 - 0.9	0 - 0.9	0 - 0.9
TP1	0 - 0.9	0 - 0.9	0 - 0.9	0 - 0.9
TP2	0 - 0.9	0 - 0.9	0 - 0.9	0 - 0.9
TD3	3000 - 50000	3000 - 50000	3000 - 50000	3000 - 50000
TD2	TD3 * TP2	TD3 * TP2	TD3 * TP2	TD3 * TP2
TD1	TD2 * TP1	TD2 * TP1	TD2 * TP1	TD2 * TP1
TD0	TD1 * TP0	TD1 * TP0	TD1 * TP0	TD1 * TP0
TANB	TD1 * TPNB	TD1 * TPNB	TD1 * TPNB	TD1 * TPNB
TAAB	TD2 * TPAB	TD2 * TPAB	TD2 * TPAB	TD2 * TPAB
TABL	TD1 * TPBL	TD1 * TPBL	TD1 * TPBL	TD1 * TPBL
TABW			TD0 * TPBW
TAWB				TD0 * TPWB

## Sheet: model 6
Inferred parameters (point estimate and confidence intervals calculated with parametric bootstrapping) of the most likely model for the 6-POP dataset. Ne – effective population size of the Alpine population (ALP), Baltic (BAL), Norwegian (NOR), Scottish from Lomond (LOM), Wales (LTE), English from Red Tarn (RTA), and the ancestral population (ANCSIZE). PRLW = admixture proportion from Scottish to…
Parameter	6A	6B	6C
ALP (Ne)	9000 - 12000	9000 - 12000	9000 - 12000
BAL (Ne)	9000 - 150000	9000 - 150000	9000 - 150000
NOR (Ne)	9000 - 12000	9000 - 12000	9000 - 12000
LOM (Ne)	6000 - 10000	6000 - 10000	6000 - 10000
LTE (Ne)	7000 - 20000	7000 - 20000	7000 - 20000
RTA (Ne)	100 - 100000	100 - 100000	100 - 100000
ANCSIZE (Ne)	70000 - 90000	70000 - 90000	70000 - 90000
PRLW			1e-5 - 1e-1
PRWB	1e-5 - 1e-1	1e-5 - 1e-1	1e-5 - 1e-1
PRLB	1e-5 - 1e-1	1e-5 - 1e-1	1e-5 - 1e-1
PRBL	1e-5 - 1e-1	1e-5 - 1e-1	1e-5 - 1e-1
PRAB	1e-5 - 1e-1	1e-5 - 1e-1	1e-5 - 1e-1
PRNB	1e-5 - 1e-1	1e-5 - 1e-1	1e-5 - 1e-1
TPAB	0 - 0.9	0 - 0.9	0 - 0.9
TPNB	0 - 0.9	0 - 0.9	0 - 0.9
TPBL	0 - 0.9	0 - 0.9	0 - 0.9
TPWB	0 - 0.9	0 - 0.9	0 - 0.9
TPLW			0 - 0.9
TP0	0 - 0.9	0 - 0.9	0 - 0.9
TP1	0 - 0.9	0 - 0.9	0 - 0.9
TP2	0 - 0.9	0 - 0.9	0 - 0.9
TP3	0 - 0.9	0 - 0.9	0 - 0.9
TD4	3000 50000	3000 50000	3000 50000
TD3	TD4 * TP3	TD4 * TP3	TD4 * TP3
TD2	TD3 * TP2	TD3 * TP2	TD3 * TP2
TD1	TD2 * TP1	TD2 * TP1	TD2 * TP1
TD0	TD1 * TP0	TD1 * TP0	TD1 * TP0
TANB	TD1 * TPNB	TD1 * TPNB	TD1 * TPNB
TAAB	TD2 * TPAB	TD2 * TPAB	TD2 * TPAB
TABL	TD1 * TPBL	TD1 * TPBL	TD1 * TPBL
TAWB	TD0 * TPWB	TD0 * TPWB	TD0 * TPWB
TALW			TD1 * TPLW
